# Supplementary material for: Microbial ecology of selected traditional Ethiopian fermented products
Source: Front Microbiol. 2025 Jun 2;16:1570914. doi: 10.3389/fmicb.2025.1570914 (PMC12171217; doi:10.3389/fmicb.2025.1570914)
Supplement: Supplementary file 2 [file Data_Sheet_2.csv]

OTU	Rank1	Rank2	Rank3	Rank4	Rank5	Rank6	Rank7	Borde	Cheka	Datta	Kinito	Kotcho	Injera	Shamita	Tej	Tella
f05078d25b550bb6d3930b8648d5fd48	d__Bacteria	p__Proteobacteria	c__Alphaproteobacteria	o__Sphingomonadales	f__Sphingomonadaceae	g__Zymomonas	s__Zymomonas_mobilis	0	0	0	87.08145334	0	0	0	0	0
3163d9954aadfca63ec53e50a464e9b6	d__Bacteria	p__Firmicutes	c__Bacilli	o__Lactobacillales	f__Lactobacillaceae	g__Lactobacillus	NA	63.84750219	66.14556338	72.05538872	0.153278211	0.307888311	25.00887358	67.00886249	0.054940411	87.19967787
2e29306f2361f0f41ea745e4aa08bce7	d__Bacteria	p__Firmicutes	c__Bacilli	o__Lactobacillales	f__Leuconostocaceae	g__Leuconostoc	NA	0.13694128	0	0	0.045335809	35.33283788	0.189998956	2.843301228	0	0
4326335b3848c25bfef7179e9df4f02f	d__Bacteria	p__Firmicutes	c__Bacilli	o__Lactobacillales	f__Lactobacillaceae	g__Lactobacillus	s__Lactobacillus_nagelii	0	0	0	0	61.26623492	0.20252636	0	0	0
f223c31ba99092ef80f220a2e1f9dfaf	d__Bacteria	p__Firmicutes	c__Bacilli	o__Lactobacillales	f__Lactobacillaceae	g__Lactobacillus	s__Lactobacillus_paracollinoides	0	0	0	0	0	25.05689529	0	0	0
83b22de95ddb15bd4c3aca98632a0db1	d__Bacteria	p__Firmicutes	c__Bacilli	o__Lactobacillales	f__Leuconostocaceae	g__Weissella	NA	0.498466258	0.066879567	0	0.01079424	0.107937856	0.085603925	0	82.46555659	0
2ba770da2270435503cca2d914a857ea	d__Bacteria	p__Firmicutes	c__Bacilli	o__Lactobacillales	f__Lactobacillaceae	g__Lactobacillus	s__Lactobacillus_zymae	20.05368098	0.135431122	0.173983507	0	0	0.179559453	2.568391103	0	0
3a1813bce195cce6be5212f88e80929b	d__Bacteria	p__Firmicutes	c__Bacilli	o__Lactobacillales	f__Lactobacillaceae	g__Lactobacillus	s__Lactobacillus_panis	0	14.65665702	7.221507222	0	0	0	0.146106081	0	0
d2936f4aa79989ee6114ef37d30307a8	d__Bacteria	p__Firmicutes	c__Bacilli	o__Lactobacillales	f__Lactobacillaceae	g__Lactobacillus	s__Lactobacillus_vaccinostercus	0	0	0	0	0	7.276333647	7.86281408	0	1.207999642
442194a01e456a20d7ccb2f78f68c8e5	d__Bacteria	p__Firmicutes	c__Bacilli	o__Lactobacillales	f__Lactobacillaceae	g__Lactobacillus	s__Lactobacillus_harbinensis	0	0.177230852	0	0	0	14.76980896	0	0	0
8a55373971122b33735a9728c10ab9f7	d__Bacteria	p__Firmicutes	c__Bacilli	o__Lactobacillales	f__Lactobacillaceae	g__Lactobacillus	s__Lactobacillus_pontis	10.40023371	0	19.98188665	0	0	0	9.016283138	0	0
b6eb8a152583b562866ce098ea73f4ba	d__Bacteria	p__Firmicutes	c__Bacilli	o__Lactobacillales	f__Lactobacillaceae	g__Lactobacillus	s__Lactobacillus_delbrueckii	0	7.841629186	0	0	0	0	0	0	0
71d0b7604a4f704ae8f1bd08e0e5e422	d__Bacteria	p__Firmicutes	c__Bacilli	o__Lactobacillales	f__Lactobacillaceae	g__Lactobacillus	s__Lactobacillus_buchneri	0	8.669263823	0	0	0	0	0	0	0
c50a917b1cdf68e08be395e021b90347	d__Bacteria	p__Firmicutes	c__Bacilli	o__Lactobacillales	f__Lactobacillaceae	g__Lactobacillus	s__Lactobacillus_songhuajiangensis	0	0	0	0	0	0	6.87083069	0	0
e79da4c01618698ec046780e51e3d8b0	d__Bacteria	p__Firmicutes	c__Bacilli	o__Lactobacillales	f__Lactobacillaceae	g__Lactobacillus	s__Lactobacillus_manihotivorans	0	0	0	0	0	5.555903539	2.918276717	0	0.747170149
9fd046ca58737bbf5e21d9f9d6667187	d__Bacteria	p__Firmicutes	c__Bacilli	o__Lactobacillales	f__Lactobacillaceae	g__Lactobacillus	s__Lactobacillus_pantheris	0	0	0	0	0	5.35755298	0	0	0.089481455
95666991685b7b54951c7e5284515033	d__Bacteria	p__Actinobacteriota	c__Actinobacteria	o__Bifidobacteriales	f__Bifidobacteriaceae	g__Bifidobacterium	s__Bifidobacterium_minimum	0	0	0	0	0	5.363816682	0	0	0
62d492efc804b7f173b5286cffca8603	d__Bacteria	p__Proteobacteria	c__Gammaproteobacteria	o__Enterobacterales	f__Enterobacteriaceae	NA	NA	0.281186094	0	0	7.758899851	0.028311569	0.488568744	0	0.849463274	1.995436446
9e2104eda9fe5929720fc0ebb4230e3b	d__Bacteria	p__Proteobacteria	c__Gammaproteobacteria	o__Enterobacterales	f__Erwiniaceae	g__Rosenbergiella	NA	0	0	0	0	0	0	0	8.190347392	0
e1aa84943277c6c0ed9c5bb65710040c	d__Bacteria	p__Firmicutes	c__Bacilli	o__Lactobacillales	f__Streptococcaceae	g__Streptococcus	NA	0	2.031466836	0	0	0	0	0	0	0
2f961d217b26302d55020e8bfd613da0	d__Bacteria	p__Firmicutes	c__Bacilli	o__Lactobacillales	f__Streptococcaceae	g__Lactococcus	NA	0.076687117	0	0	0.921828113	1.056375411	0.039670112	0	0	0
dad4dc89224a32df22edf759dfc343b0	d__Bacteria	p__Firmicutes	c__Bacilli	o__Lactobacillales	f__Lactobacillaceae	g__Lactobacillus	s__Lactobacillus_bifermentans	0	0	0	0	0	2.213174653	0	0	0
cd42ea4d1fb091771243c16aea3afd78	d__Bacteria	p__Firmicutes	c__Clostridia	o__Clostridiales	f__Clostridiaceae	g__Clostridium_sensu_stricto_1	NA	1.88066024	0	0	0.019429632	0	0.112746633	0.005767345	0	0
7293aa0cbb49d8ccccab6ba3a68694f3	d__Bacteria	p__Firmicutes	c__Bacilli	o__Lactobacillales	f__Lactobacillaceae	g__Lactobacillus	s__Lactobacillus_brevis	1.051709027	0	0	0	0	0.3403278	0	0.042261854	0.402666547
3dcfd7dee3f1d5b049f229ed1abca25f	d__Bacteria	p__Actinobacteriota	c__Actinobacteria	o__Bifidobacteriales	f__Bifidobacteriaceae	g__Bifidobacterium	s__Bifidobacterium_mongoliense	0	0	0	0	0	1.651529387	0	0	0
28e12bee6f67f2f6f806763615585fc8	d__Bacteria	p__Firmicutes	c__Bacilli	o__Lactobacillales	f__Lactobacillaceae	g__Lactobacillus	s__Lactobacillus_camelliae	0	0	0	0	0	0	0	0	4.201154311
93690e9c2734c17413728774f9e00a3d	d__Bacteria	p__Firmicutes	c__Bacilli	o__Lactobacillales	f__Lactobacillaceae	g__Pediococcus	NA	0.058428279	0.041799729	0	0.028065025	0	0	0	0.088749894	3.252650888
af81aeae15732e21ada59247d7e4e04d	d__Bacteria	p__Firmicutes	c__Bacilli	o__Lactobacillales	f__Lactobacillaceae	g__Lactobacillus	s__Lactobacillus_mali	0	0	0	0	0.180486251	1.233949264	0	0	0
dc5fe55bbb4d8e6d81d2f68ba8bab581	d__Bacteria	p__Proteobacteria	c__Gammaproteobacteria	o__Enterobacterales	f__Enterobacteriaceae	g__Klebsiella	NA	0	0	0	2.450292524	0	0	0	0	0
ac8bee07b69ae1791b364bd2bf6b95f1	d__Bacteria	p__Proteobacteria	c__Gammaproteobacteria	o__Enterobacterales	f__Erwiniaceae	g__Pantoea	NA	0	0	0	0.036700417	0	0	0	3.3682698	0
c167438dd555067319159626fd054eb5	d__Bacteria	p__Proteobacteria	c__Alphaproteobacteria	o__Acetobacterales	f__Acetobacteraceae	g__Acetobacter	NA	0.403520304	0	0.061966729	0.332462598	1.307640585	1.133730034	0	0	0.161066619
9905d3ffb87ef2c06338709f4fb29751	d__Bacteria	p__Firmicutes	c__Bacilli	o__Lactobacillales	f__Lactobacillaceae	g__Lactobacillus	s__Lactobacillus_coleohominis	0	0	0	0	0	0	0.422938655	0	0
44ce8a365a6f7cc78cbb57ed5e1901af	d__Bacteria	p__Bacteroidota	c__Bacteroidia	o__Flavobacteriales	f__Weeksellaceae	g__Chishuiella	s__Empedobacter_sp.	0.032865907	0	0	0	0	0.417580123	0	0	0
29f9af7809fb16728d93625540b0d707	d__Bacteria	p__Proteobacteria	c__Gammaproteobacteria	o__Pseudomonadales	f__Pseudomonadaceae	g__Pseudomonas	s__Pseudomonas_psychrotolerans	0	0	0	0	0	0	0	0.756487195	0
a013d732289ec3246c9192735cedbf78	d__Bacteria	p__Firmicutes	c__Bacilli	o__Lactobacillales	f__Leuconostocaceae	g__Leuconostoc	s__Leuconostoc_citreum	0	0	0	0	0.026542096	0	0.303746852	0	0
1039a7180697d4a4163320cd435232a2	d__Bacteria	p__Firmicutes	c__Bacilli	o__Bacillales	f__Bacillaceae	g__Bacillus	NA	0.018258837	0.016719892	0	0.123054338	0	0	0	0.76071338	0
5fec6ab66b6b0f5425204b6a97768498	d__Bacteria	p__Firmicutes	c__Bacilli	o__Lactobacillales	f__Lactobacillaceae	g__Lactobacillus	s__Lactobacillus_parafarraginis	0	0.172214884	0	0	0	0.828896545	0	0	0
d2406fa145335f9b2f719480cddfb208	d__Bacteria	p__Firmicutes	c__Clostridia	o__Clostridiales	f__Clostridiaceae	g__Clostridium_sensu_stricto_1	s__Clostridium_saccharobutylicum	0	0	0	0	0	0	0	0	0.742696076
694a0ad83e737c9b962fb592e6266206	d__Bacteria	p__Bacteroidota	c__Bacteroidia	o__Bacteroidales	f__Prevotellaceae	g__Prevotella	s__Prevotella_paludivivens	0.012781186	0	0	0	0	0.319448794	0	0	0
815cd776adcc418018697a6dc8d867f3	d__Bacteria	p__Firmicutes	c__Bacilli	o__Lactobacillales	f__Lactobacillaceae	g__Lactobacillus	s__Lactobacillus_secaliphilus	0	0	0.464750465	0	0	0	0	0	0
2e7bb696934a12d9c8bb4eab6b33642f	d__Bacteria	p__Firmicutes	c__Bacilli	o__Staphylococcales	f__Staphylococcaceae	g__Staphylococcus	NA	0.018258837	0	0	0	0	0	0	0.769165751	0
67bb3312d9b359845ecc29c1081f1566	d__Bacteria	p__Proteobacteria	c__Gammaproteobacteria	o__Enterobacterales	f__Enterobacteriaceae	g__Enterobacter	NA	0.054776512	0	0	0.157595907	0	0	0	0.18595216	0
7716c3e1e334b59935da7836707560ba	d__Bacteria	p__Proteobacteria	c__Gammaproteobacteria	o__Pseudomonadales	f__Moraxellaceae	g__Acinetobacter	NA	0.02921414	0	0	0.265538309	0	0.23593277	0	0	0
3bcb0e9b5d52dfb722113a3293069f73	d__Bacteria	p__Proteobacteria	c__Gammaproteobacteria	o__Pseudomonadales	f__Pseudomonadaceae	g__Pseudomonas	NA	0.016432954	0	0	0	0	0.246372273	0	0.371904319	0
dbe735e3794dd1e5c0a8ba9e34fdf04c	d__Bacteria	p__Firmicutes	c__Bacilli	o__Staphylococcales	f__Staphylococcaceae	g__Staphylococcus	s__Staphylococcus_succinus	0	0	0	0	0	0	0	0.312737723	0
1709443671abf4b6f3a4d67a03fa89dd	d__Bacteria	p__Firmicutes	c__Bacilli	o__Lactobacillales	f__Lactobacillaceae	g__Lactobacillus	s__Lactobacillus_coryniformis	0	0	0	0	0	0.269339179	0	0	0
f450182887f52c848cf96b6fa6c40f48	d__Bacteria	p__Proteobacteria	c__Gammaproteobacteria	o__Enterobacterales	f__Erwiniaceae	NA	NA	0	0	0	0	0	0.045933814	0	0.447975657	0
17f36e469243470c7926132e60e7c2e0	d__Bacteria	p__Firmicutes	c__Clostridia	o__Lachnospirales	f__Lachnospiraceae	g__Tyzzerella	NA	0	0	0	0.153278211	0	0	0	0	0
07a8434f94b5d202ef898b9f7b63231d	d__Bacteria	p__Proteobacteria	c__Gammaproteobacteria	o__Enterobacterales	NA	NA	NA	0	0	0	0.012953088	0	0	0	0.346547206	0
2cf6708f5e4132628ee9eced55dfe6dc	d__Bacteria	p__Proteobacteria	c__Gammaproteobacteria	o__Oceanospirillales	f__Halomonadaceae	g__Carnimonas	NA	0	0	0	0	0	0	0	0.270475868	0
3baa34264edc2ee11a8a7526533624bc	d__Bacteria	p__Bacteroidota	c__Bacteroidia	o__Flavobacteriales	f__Weeksellaceae	g__Chryseobacterium	NA	0.365176746	0	0	0	0	0.152416745	0	0	0
fdad6ce46cadba5c061d2c440abcf825	d__Bacteria	p__Proteobacteria	c__Gammaproteobacteria	o__Enterobacterales	f__Enterobacteriaceae	g__Kosakonia	NA	0	0	0	0	0.072548395	0	0	0.236666385	0
b046783e2b071833cd68832b7151ab5b	d__Bacteria	p__Proteobacteria	c__Alphaproteobacteria	o__Acetobacterales	f__Acetobacteraceae	g__Komagataeibacter	NA	0.178936605	0	0	0	0	0	0	0	0
a549f8f69d8cd946499cfe851afaa94c	d__Bacteria	p__Proteobacteria	c__Alphaproteobacteria	o__Acetobacterales	f__Acetobacteraceae	g__Gluconobacter	s__Gluconobacter_oxydans	0.027388256	0	0	0.045335809	0.030081042	0	0	0	0
ab0c5b897bb23a3383ab6e3c5e81a619	d__Bacteria	p__Bacteroidota	c__Bacteroidia	o__Flavobacteriales	f__Flavobacteriaceae	g__Flavobacterium	NA	0	0	0	0	0	0.200438459	0	0	0
df550db121916a36b608f3c1eac5a689	d__Bacteria	p__Firmicutes	c__Bacilli	o__Lactobacillales	f__Leuconostocaceae	g__Leuconostoc	s__Leuconostoc_lactis	0	0.031767794	0	0	0.04069788	0	0	0.033809484	0
6c697c6335f9204f3d0112dd330455d3	d__Bacteria	p__Firmicutes	c__Bacilli	o__Lactobacillales	f__Enterococcaceae	g__Enterococcus	NA	0.018258837	0	0	0	0.02300315	0.10230713	0	0.042261854	0
d0ae940f43cb2649f348067892a72231	d__Bacteria	p__Proteobacteria	c__Gammaproteobacteria	o__Aeromonadales	f__Aeromonadaceae	g__Tolumonas	NA	0	0	0	0.09930701	0	0	0	0	0
779f1fb70be8de2eea49bb6ec55695d9	d__Bacteria	p__Proteobacteria	c__Gammaproteobacteria	o__Xanthomonadales	f__Xanthomonadaceae	g__Stenotrophomonas	NA	0.025562372	0	0	0	0.070778922	0.022966907	0	0	0
568576a42e232fdfc8c0b710d63ce6aa	d__Bacteria	p__Firmicutes	c__Clostridia	o__Clostridiales	f__Clostridiaceae	g__Clostridium_sensu_stricto_5	NA	0.069383582	0	0	0	0	0	0	0	0
234c253667467121b2e0fafd6a0a7233	d__Bacteria	p__Firmicutes	c__Bacilli	o__Lactobacillales	f__Lactobacillaceae	g__Lactobacillus	s__Lactobacillus_parabuchneri	0.067557698	0	0	0	0	0	0	0	0
661d338a13ce018a6df22b7fa2c26d2d	d__Bacteria	p__Bacteroidota	c__Bacteroidia	o__Chitinophagales	NA	NA	NA	0.067557698	0	0	0	0	0	0	0	0
502a513c8a5c0eef8714c45b15f61945	d__Bacteria	p__Proteobacteria	c__Alphaproteobacteria	o__Acetobacterales	f__Acetobacteraceae	g__Gluconobacter	NA	0	0	0	0	0.061931557	0	0	0	0
63c29dd0182a34e36e2b1b5d8a193a9c	d__Bacteria	p__Bacteroidota	c__Bacteroidia	o__Sphingobacteriales	f__Sphingobacteriaceae	g__Sphingobacterium	NA	0.054776512	0	0	0	0	0.020879006	0	0	0
4d86b4f7b02aa2ecb00f8181319a0b92	d__Bacteria	p__Firmicutes	c__Bacilli	o__Bacillales	f__Planococcaceae	g__Solibacillus	s__uncultured_bacterium	0	0	0	0	0	0.060549118	0	0	0
ff44ce82957751ec131e5e30a4c72303	d__Bacteria	p__Proteobacteria	c__Gammaproteobacteria	o__Burkholderiales	f__Comamonadaceae	g__Comamonas	NA	0	0	0	0	0	0.060549118	0	0	0
ede3024dd05c6c1a43b934173f3769b7	d__Bacteria	p__Firmicutes	c__Bacilli	o__Bacillales	f__Bacillaceae	g__Bacillus	s__bacterium_KA40	0	0	0	0	0	0.060549118	0	0	0
bbfb6871bc2982372fcc8be4e453e9ee	d__Bacteria	p__Firmicutes	c__Bacilli	o__Acholeplasmatales	f__Acholeplasmataceae	g__Candidatus_Phytoplasma	s__Vitex_negundo	0	0	0	0	0	0	0	0.122559378	0
6832381eeec9b9a5eaeb06093b703185	d__Bacteria	p__Campilobacterota	c__Campylobacteria	o__Campylobacterales	f__Arcobacteraceae	g__Arcobacter	s__Arcobacter_butzleri	0	0	0	0	0	0.052197515	0	0	0
ca5fb49bbc11c17c0b503296e8778377	d__Bacteria	p__Firmicutes	c__Clostridia	o__Lachnospirales	f__Lachnospiraceae	g__Anaerocolumna	s__Clostridium_sp.	0.06390593	0	0	0	0	0	0	0	0
6b4febce4fc3eaa3972000500fb4970d	d__Bacteria	p__Proteobacteria	c__Alphaproteobacteria	o__Sphingomonadales	f__Sphingomonadaceae	g__Novosphingobium	s__Novosphingobium_capsulatum	0.009129419	0	0	0.038859265	0	0	0	0	0
31159db6d1ad6f1d49bfe1988b88a3a9	d__Bacteria	p__Proteobacteria	c__Gammaproteobacteria	o__Enterobacterales	f__Yersiniaceae	g__Serratia	NA	0	0	0	0	0	0.083516025	0	0	0
4fa037d0c5ac0c6acbb89a85cc136c1a	d__Bacteria	p__Proteobacteria	c__Gammaproteobacteria	o__Cellvibrionales	f__Cellvibrionaceae	g__Cellvibrio	s__uncultured_bacterium	0	0	0	0	0	0.043845913	0	0	0
56115544689d73b93f12f57f6b394d5f	d__Bacteria	p__Campilobacterota	c__Campylobacteria	o__Campylobacterales	f__Arcobacteraceae	g__Arcobacter	NA	0	0	0	0	0	0.043845913	0	0	0
4283baf15c6871657aa2443df380755a	d__Bacteria	p__Firmicutes	c__Bacilli	o__Bacillales	f__Bacillaceae	g__Bacillus	s__Bacillus_murimartini	0	0	0	0	0	0.043845913	0	0	0
ae92751ce0103cf1fe77dd7f219da00c	d__Bacteria	p__Firmicutes	c__Clostridia	o__Peptostreptococcales-Tissierellales	f__Peptostreptococcaceae	g__Romboutsia	NA	0	0.013375913	0	0.025906176	0	0	0	0	0
e7a0073e5e64986d075fe54cc33abd33	d__Bacteria	p__Bacteroidota	c__Bacteroidia	o__Flavobacteriales	f__Weeksellaceae	g__Cloacibacterium	NA	0.012781186	0	0	0.043176961	0	0	0	0	0
efb5cc68ca290eb2c3fa59b20e97ba25	d__Bacteria	p__Actinobacteriota	c__Actinobacteria	o__Micrococcales	f__Micrococcaceae	g__Glutamicibacter	NA	0	0	0	0	0	0.041758012	0	0	0
ff6a4065f7dbf122bb2d185988f188fb	d__Bacteria	p__Proteobacteria	c__Alphaproteobacteria	o__Sphingomonadales	f__Sphingomonadaceae	g__Novosphingobium	NA	0	0	0	0.038859265	0	0	0	0	0
000f0c0ae6f40e8f17f144a8e4a2914c	d__Bacteria	p__Proteobacteria	c__Gammaproteobacteria	o__Burkholderiales	f__Comamonadaceae	NA	NA	0	0	0	0	0	0.037582211	0	0	0
5ed15906b8e211a461a5ee32be972123	d__Bacteria	p__Firmicutes	c__Bacilli	o__Lactobacillales	f__Lactobacillaceae	g__Lactobacillus	s__Lactobacillus_versmoldensis	0	0	0.040516707	0	0	0	0	0	0
e1244a11bd726f359b0b0d41e8f2142f	d__Bacteria	p__Firmicutes	c__Bacilli	o__Lactobacillales	f__Lactobacillaceae	g__Lactobacillus	s__Lactobacillus_rossiae	0.02921414	0	0	0	0	0	0	0	0
bd88007df49bb11a221e6bf6bf72bbd7	d__Bacteria	p__Bacteroidota	c__Bacteroidia	o__Bacteroidales	f__Dysgonomonadaceae	g__Dysgonomonas	s__Dysgonomonas_macrotermitis	0	0	0	0	0	0.03340641	0	0	0
0b2dcc0b4bd5f343fa86c92c01692472	d__Bacteria	p__Proteobacteria	c__Gammaproteobacteria	o__Burkholderiales	f__Neisseriaceae	g__Neisseria	NA	0	0	0	0	0	0	0	0.067618967	0
4f39d66e8134e00e25e409c3bdb92fe4	d__Bacteria	p__Firmicutes	c__Bacilli	o__Lactobacillales	f__Lactobacillaceae	g__Lactobacillus	s__Lactobacillus_kunkeei	0	0	0	0.032382721	0	0	0	0	0
f1e4a744b0f2e727c3182b0fc240b4c7	d__Bacteria	p__Proteobacteria	c__Gammaproteobacteria	o__Burkholderiales	f__Alcaligenaceae	g__Achromobacter	NA	0	0	0	0	0.044236826	0	0	0	0
acd36c7b54c2b4b3b5e190afc23bbf3f	d__Bacteria	p__Bacteroidota	c__Bacteroidia	o__Flavobacteriales	f__Flavobacteriaceae	g__Flavobacterium	s__Flavobacterium_ummariense	0	0	0	0	0	0.031318509	0	0	0
6a38bfa30754ea76202aabd9df61bd7e	d__Bacteria	p__Firmicutes	c__Bacilli	o__Lactobacillales	f__Carnobacteriaceae	g__Trichococcus	NA	0	0	0	0.028065025	0	0	0	0	0
f49377e79aedb19a8028a6f1eb4d908a	d__Bacteria	p__Firmicutes	c__Bacilli	o__Lactobacillales	f__Lactobacillaceae	g__Lactobacillus	s__Lactobacillus_sanfranciscensis	0	0	0	0	0	0	0.02499183	0	0
a031b990201b468ada472ba27dc766ac	d__Bacteria	p__Firmicutes	c__Bacilli	o__Lactobacillales	f__Leuconostocaceae	g__Weissella	s__Weissella_ghanensis	0	0	0	0	0	0	0	0.054940411	0
52edfc87bf48806d323a34dad3dcac32	d__Bacteria	p__Proteobacteria	c__Gammaproteobacteria	o__Burkholderiales	f__Oxalobacteraceae	g__Duganella	s__Duganella_sp.	0	0	0	0.023747328	0	0	0	0	0
fd2db61e476c759d70620a644b82dbe5	d__Bacteria	p__Proteobacteria	c__Gammaproteobacteria	o__Burkholderiales	f__Oxalobacteraceae	g__Duganella	NA	0	0	0	0.023747328	0	0	0	0	0
a1244d2013d311e273aa3cc487c4972b	d__Bacteria	p__Actinobacteriota	c__Actinobacteria	o__Corynebacteriales	f__Corynebacteriaceae	g__Corynebacterium	NA	0	0	0	0	0	0.010439503	0	0.04648804	0
96514aeb056115cdcf11b1936a0b56f8	d__Bacteria	p__Proteobacteria	c__Alphaproteobacteria	o__Rhodobacterales	f__Rhodobacteraceae	NA	NA	0.018258837	0	0	0	0	0.016703205	0	0	0
de893ec6984a9ad3d9d76a5fdd73a607	d__Bacteria	p__Actinobacteriota	c__Actinobacteria	o__Micrococcales	f__Microbacteriaceae	g__Curtobacterium	NA	0	0	0	0.02158848	0	0	0	0	0
a3112f0a777d70fc5ef8a6e4f317c590	d__Bacteria	p__Firmicutes	c__Bacilli	o__Bacillales	f__Bacillaceae	g__Bacillus	s__Bacillus_patagoniensis	0	0	0	0	0	0.020879006	0	0	0
ab9693b5ee84a90a28b7fa8ca6ff34f1	d__Bacteria	p__Proteobacteria	c__Alphaproteobacteria	o__Acetobacterales	f__Acetobacteraceae	g__Gluconacetobacter	s__Gluconacetobacter_liquefaciens	0.016432954	0	0	0	0	0	0	0	0
0008449d80d23fc4a49c4a9c081f71b9	d__Bacteria	p__Actinobacteriota	c__Actinobacteria	o__Micrococcales	NA	NA	NA	0	0	0	0	0.015925257	0	0	0	0
86095a4459feac3c3f005ff357cdd8ec	d__Bacteria	p__Proteobacteria	c__Gammaproteobacteria	o__Alteromonadales	f__Alteromonadaceae	NA	NA	0	0	0	0	0	0.018791106	0	0	0
4516f10155a436e1ee946b7e269f8ade	d__Bacteria	p__Patescibacteria	c__Saccharimonadia	o__Saccharimonadales	f__Saccharimonadaceae	g__TM7a	s__uncultured_bacterium	0	0	0	0	0	0.018791106	0	0	0
dc823f8851c078c7b0f99d3dfc0f27ce	d__Bacteria	p__Bacteroidota	c__Bacteroidia	o__Bacteroidales	f__Dysgonomonadaceae	g__Dysgonomonas	NA	0	0	0	0	0	0.018791106	0	0	0
ca5dd54dff324e0c89a75b7cc5cbcc23	d__Bacteria	p__Proteobacteria	c__Gammaproteobacteria	o__Pseudomonadales	f__Moraxellaceae	g__Acinetobacter	s__Acinetobacter_pragensis	0	0	0	0	0	0.018791106	0	0	0
746c15fc811423712e15e37a09294974	d__Bacteria	p__Bacteroidota	c__Bacteroidia	o__Flavobacteriales	f__Flavobacteriaceae	g__Flavobacterium	s__uncultured_bacterium	0	0	0	0	0	0.018791106	0	0	0
6f693a301f75d598750906f55d4d6caa	d__Bacteria	p__Firmicutes	c__Negativicutes	o__Veillonellales-Selenomonadales	f__Selenomonadaceae	g__Propionispira	s__Propionispira_arcuata	0.01460707	0	0	0	0	0	0	0	0
66fa6d284903bd657e73fe8a80790ac3	d__Bacteria	p__Proteobacteria	c__Gammaproteobacteria	o__Burkholderiales	f__Oxalobacteraceae	g__Noviherbaspirillum	NA	0.01460707	0	0	0	0	0	0	0	0
678c5032f50a7f7976ddfa521670497f	d__Bacteria	p__Firmicutes	c__Bacilli	o__Bacillales	f__Bacillaceae	g__Bacillus	s__Bacillus_coagulans	0	0	0	0.017270784	0	0	0	0	0
9c2fd9e5920741f476c6ea60219dca29	d__Bacteria	p__Actinobacteriota	c__Actinobacteria	o__Streptomycetales	f__Streptomycetaceae	g__Streptomyces	NA	0	0	0	0	0	0.016703205	0	0	0
d9db3b8c37b4d6a584079977818c51df	d__Bacteria	p__Firmicutes	c__Bacilli	o__Lactobacillales	f__Vagococcaceae	g__Vagococcus	NA	0	0	0	0	0	0	0	0.033809484	0
bf0c16dcb8ee5cf8683afe4f1f90e0eb	d__Bacteria	p__Proteobacteria	c__Alphaproteobacteria	o__Rhizobiales	f__Rhizobiaceae	g__Allorhizobium-Neorhizobium-Pararhizobium-Rhizobium	NA	0.012781186	0	0	0	0	0	0	0	0
e874f97b783ba99fe14736f56948b659	d__Bacteria	p__Firmicutes	c__Clostridia	o__Lachnospirales	f__Lachnospiraceae	g__Anaerosporobacter	NA	0	0	0	0	0	0.014615304	0	0	0
8889e14b3ad325ace59bbabef75e1c9c	d__Bacteria	p__Bacteroidota	c__Bacteroidia	o__Bacteroidales	f__Dysgonomonadaceae	g__Dysgonomonas	s__uncultured_bacterium	0.010955302	0	0	0	0	0	0	0	0
ee23d94b4fc3fd5a4c4df530b9978484	d__Bacteria	p__Proteobacteria	c__Gammaproteobacteria	o__Xanthomonadales	f__Xanthomonadaceae	g__Stenotrophomonas	s__Stenotrophomonas_nitritireducens	0.010955302	0	0	0	0	0	0	0	0
ef560503e3714d1e5d47ad63992d67a5	d__Bacteria	p__Bacteroidota	c__Bacteroidia	o__Chitinophagales	f__Chitinophagaceae	g__Taibaiella	s__Sphingobacteriia_bacterium	0.010955302	0	0	0	0	0	0	0	0
b0f6458727db32a1e799fbcb291b021c	d__Bacteria	p__Campilobacterota	c__Campylobacteria	o__Campylobacterales	f__Sulfurospirillaceae	g__Sulfurospirillum	NA	0.010955302	0	0	0	0	0	0	0	0
dae091029c5a40f8f5790b5579af2148	d__Bacteria	p__Firmicutes	c__Bacilli	o__Bacillales	f__Planococcaceae	g__Lysinibacillus	NA	0	0	0	0	0.010616838	0	0	0	0
65a29d54d29f023b3cf5c0c3b0f7d3c7	d__Bacteria	p__Firmicutes	c__Bacilli	o__Bacillales	f__Bacillaceae	g__Bacillus	s__Bacillus_clausii	0	0	0	0	0.010616838	0	0	0	0
1f5662e15abb980848dfc61cd6a8b724	d__Bacteria	p__Firmicutes	c__Clostridia	o__Lachnospirales	f__Lachnospiraceae	g__Lachnoclostridium	NA	0	0	0	0	0	0.012527404	0	0	0
07376c5888bbca0370957b21364fd923	d__Bacteria	p__Actinobacteriota	c__Actinobacteria	o__Actinomycetales	f__Actinomycetaceae	g__Actinomyces	NA	0	0	0	0	0	0.012527404	0	0	0
e01cea0886f093531d2c976cec18e4d0	d__Bacteria	p__Bacteroidota	c__Bacteroidia	o__Sphingobacteriales	f__Sphingobacteriaceae	g__Sphingobacterium	s__Sphingobacterium_multivorum	0	0	0	0	0	0.012527404	0	0	0
66ea62b9b813fc3253d4cf3cd8673bf8	d__Bacteria	p__Proteobacteria	c__Gammaproteobacteria	o__Xanthomonadales	f__Xanthomonadaceae	g__Luteimonas	NA	0	0	0	0	0	0.012527404	0	0	0
4453a16d3caf8185959b21c035fb2efc	d__Bacteria	p__Firmicutes	c__Bacilli	o__Bacillales	f__Bacillaceae	g__Bacillus	s__Bacillus_horti	0	0	0	0.01079424	0	0	0	0	0
46613d03c42d98ad2ac07968ea70f6f2	d__Bacteria	p__Proteobacteria	c__Gammaproteobacteria	o__Oceanospirillales	f__Halomonadaceae	g__Marinospirillum	NA	0	0	0	0	0	0.010439503	0	0	0
916e17ce756fadc8e9a5d53dff41f308	d__Bacteria	p__Proteobacteria	c__Gammaproteobacteria	o__Aeromonadales	f__Aeromonadaceae	g__Aeromonas	NA	0	0	0	0	0	0.010439503	0	0	0
fe0d8356d8dbc9cfd426777ebac0c14d	d__Bacteria	p__Firmicutes	c__Negativicutes	o__Veillonellales-Selenomonadales	f__Veillonellaceae	g__uncultured	s__uncultured_bacterium	0	0	0	0	0	0.010439503	0	0	0
ed8fcb2593213bfbf8a5884ee2a0fb20	d__Bacteria	p__Bacteroidota	c__Bacteroidia	o__Flavobacteriales	f__Weeksellaceae	g__uncultured	s__uncultured_bacterium	0	0	0	0	0	0.010439503	0	0	0
71550bb897ddbded233bb75e4bcfdc6f	d__Bacteria	p__Actinobacteriota	c__Actinobacteria	o__Micrococcales	f__Intrasporangiaceae	g__Ornithinimicrobium	NA	0	0	0	0	0	0	0	0.021130927	0
3c3fc4b41153feddbb075a747d34f1f9	d__Bacteria	p__Bacteroidota	c__Bacteroidia	o__Cytophagales	f__Spirosomaceae	g__Leadbetterella	NA	0	0	0	0	0	0.008351602	0	0	0
ad16c15d1fd64755a1ecd85dfbb94746	d__Bacteria	p__Actinobacteriota	c__Actinobacteria	o__Propionibacteriales	f__Propionibacteriaceae	g__Cutibacterium	NA	0	0	0	0	0	0	0.007689794	0	0
ee0c5886510c3d9ad2c21aff92d5ac4c	d__Bacteria	p__Proteobacteria	c__Gammaproteobacteria	o__Enterobacterales	f__Morganellaceae	g__Providencia	NA	0	0	0	0	0	0	0	0.016904742	0
b65aa1ebc9624655e42f084b82aa7afc	d__Bacteria	p__Proteobacteria	c__Alphaproteobacteria	o__Rhizobiales	f__Rhizobiaceae	g__Ochrobactrum	NA	0	0	0	0	0	0	0	0.016904742	0
a0774c0f17ba56506397a12461eb6e8c	d__Bacteria	p__Firmicutes	c__Bacilli	o__Lactobacillales	f__Lactobacillaceae	g__Lactobacillus	s__Lactobacillus_fermentum	0.005477651	0	0	0	0	0	0	0	0
f94b7c619b3bf6a87badc06bc9d8d130	d__Bacteria	p__Proteobacteria	c__Gammaproteobacteria	o__Burkholderiales	f__Chromobacteriaceae	g__Aquitalea	s__Aquitalea_sp.	0.005477651	0	0	0	0	0	0	0	0
ce37daaee420ab1a07243efc2b3b5654	d__Bacteria	p__Proteobacteria	c__Gammaproteobacteria	o__Pseudomonadales	f__Moraxellaceae	g__Enhydrobacter	NA	0	0	0	0	0.005308419	0	0	0	0
e7192da7700faa81cad09b7842e66615	d__Bacteria	p__Bacteroidota	c__Bacteroidia	o__Flavobacteriales	f__Flavobacteriaceae	g__Myroides	NA	0	0	0	0	0	0.006263702	0	0	0
dc86677a1fed1b3098bc8ac59a3f25f4	d__Bacteria	p__Proteobacteria	c__Gammaproteobacteria	o__Burkholderiales	f__Alcaligenaceae	g__Alcaligenes	NA	0	0	0	0	0	0	0	0.012678556	0
c8b02e3bd5abd68bd3949544a92f2071	d__Bacteria	p__Proteobacteria	c__Gammaproteobacteria	o__Oceanospirillales	f__Halomonadaceae	g__Kushneria	NA	0	0	0	0	0	0	0	0.012678556	0
d48c2fbd13d747cae0768bf01ba0d4cf	d__Bacteria	p__Bacteroidota	c__Bacteroidia	o__Sphingobacteriales	f__Sphingobacteriaceae	g__Pedobacter	NA	0.003651767	0	0	0	0	0	0	0	0
ca2b225e849c6fb77acd76b7064e54bd	d__Bacteria	p__Firmicutes	c__Clostridia	o__Clostridiales	f__Clostridiaceae	g__Clostridium_sensu_stricto_12	NA	0.003651767	0	0	0	0	0	0	0	0
603d3ada9ecc04c7fbc00f8a717305c8	d__Bacteria	p__Bacteroidota	c__Bacteroidia	o__Flavobacteriales	f__Crocinitomicaceae	g__Fluviicola	s__Flavobacteriia_bacterium	0	0	0	0	0	0.004175801	0	0	0
